# Supplementary material for: Active Surface with Dynamic Microstructures and Hierarchical Gradient Enabled by in situ Pneumatic Control
Source: Micromachines (Basel). 2020 Nov 4;11(11):992. doi: 10.3390/mi11110992 (PMC7694221; doi:10.3390/mi11110992)
Supplement: Supplementary file 1 [file micromachines-11-00992-s001.zip]

Archive with 3 entries (2 files):
- supplementary/
- supplementary/Supplementary Material.pdf
- supplementary/Video S1-revision.avi
